# Supplementary material for: ZEB1 Mediates Acquired Resistance to the Epidermal Growth Factor Receptor-Tyrosine Kinase Inhibitors in Non-Small Cell Lung Cancer
Source: PLoS One. 2016 Jan 20;11(1):e0147344. doi: 10.1371/journal.pone.0147344 (PMC4720447; doi:10.1371/journal.pone.0147344)
Supplement: S3 Table — (XLS) [file pone.0147344.s009.xls]

## Sheet: negatively correlated genes
Gene_Symbol	HCC4006ER: HCC4006	Description
LOC653602	-254.2	hypothetical LOC653602		S3 Table.
SERPINB5	-97.2143	serpin peptidase inhibitor, clade B (ovalbumin), member 5		Microarray results for the genes which were included in the list of genes negatively correlated with ZEB1 in 38 NSCLC cell lines (Table. 1 and Supplementary Table. S2 in ref. 14)
FUT6	-75.3929	fucosyltransferase 6 (alpha (1,3) fucosyltransferase)
TMPRSS4	-54.087	transmembrane protease, serine 4
PVRL4	-47.6437	poliovirus receptor-related 4
MUC20	-41.3102	mucin 20, cell surface associated
PTK6	-37.8729	PTK6 protein tyrosine kinase 6
SYK	-37.4348	spleen tyrosine kinase
FXYD3	-33.0242	FXYD domain containing ion transport regulator 3
IGSF9	-30.0159	immunoglobulin superfamily, member 9
TSPAN1	-28.2592	tetraspanin 1
C1orf172	-27.8555	chromosome 1 open reading frame 172
MARVELD3	-25.4692	MARVEL domain containing 3
RAB25	-23.7232	RAB25, member RAS oncogene family
ITGB6	-22.8331	integrin, beta 6
C1orf116	-21.4174	chromosome 1 open reading frame 116
KIAA0040	-20.1607	KIAA0040
CST6	-19.6278	cystatin E/M
SCNN1A	-19.2236	sodium channel, nonvoltage-gated 1 alpha
TMC4	-18.6872	transmembrane channel-like 4
GRHL2	-18.4662	grainyhead-like 2 (Drosophila)
TRIM29	-18.254	tripartite motif containing 29
KLK6	-17.9219	kallikrein-related peptidase 6
ST14	-17.7803	suppression of tumorigenicity 14 (colon carcinoma)
ZBED2	-17.46	zinc finger, BED-type containing 2
PRR15	-17.2663	proline rich 15
ILDR1	-17.1596	immunoglobulin-like domain containing receptor 1
SCEL	-16.347	sciellin
GPR110	-14.7477	G-protein-coupled receptor 110
TMEM125	-14.1475	transmembrane protein 125
DOK7	-14.1454	docking protein 7
EPN3	-13.3796	epsin 3
S100A14	-13.3623	S100 calcium binding protein A14
CDS1	-13.1496	CDP-diacylglycerol synthase (phosphatidate cytidylyltransferase) 1
OVOL2	-13.0639	ovo-like 2 (Drosophila)
DAPP1	-12.9575	dual adaptor of phosphotyrosine and 3-phosphoinositides
ATP2C2	-12.5928	ATPase, Ca++ transporting, type 2C, member 2
TJP3	-12.4432	tight junction protein 3 (zona occludens 3)
BSPRY	-11.6987	B-box and SPRY domain containing
EPHA1	-11.6029	EPH receptor A1
WFDC2	-11.577	WAP four-disulfide core domain 2
GPR87	-11.3675	G-protein-coupled receptor 87
TMC5	-11.0176	transmembrane channel-like 5
AP1M2	-10.9597	adaptor-related protein complex 1, mu 2 subunit
HOOK1	-10.9586	hook homolog 1 (Drosophila)
PROM2	-10.9293	prominin 2
CLDN7	-10.6224	claudin 7
C19orf46	-10.5959	chromosome 19 open reading frame 46
ITGB4	-10.1212	integrin, beta 4
IRF6	-9.99756	interferon regulatory factor 6
CDH3	-9.93272	cadherin 3, type 1, P-cadherin (placental)
PRSS8	-9.8796	protease, serine, 8
ANKRD22	-9.69453	ankyrin repeat domain 22
TTC9	-9.47648	tetratricopeptide repeat domain 9
MYO1D	-9.19022	myosin ID
TMEM30B	-8.88265	transmembrane protein 30B
ZNF165	-8.8485	zinc finger protein 165
GJB3	-8.72296	gap junction protein, beta 3, 31kDa
ERBB3	-8.6933	v-erb-b2 erythroblastic leukemia viral oncogene homolog 3 (avian)
SPINT1	-8.6907	serine peptidase inhibitor, Kunitz type 1
STYK1	-8.68064	serine/threonine/tyrosine kinase 1
GRHL1	-8.28502	grainyhead-like 1 (Drosophila)
FUT3	-8.07467	fucosyltransferase 3 (galactoside 3(4)-L-fucosyltransferase, Lewis blood group)
PPL	-7.93173	periplakin
CDH1	-7.82489	cadherin 1, type 1, E-cadherin (epithelial)
GOLT1A	-7.64134	golgi transport 1A
ERP27	-7.53478	endoplasmic reticulum protein 27
CGN	-7.27929	cingulin
EPB41L5	-7.13788	erythrocyte membrane protein band 4.1 like 5
EPS8L1	-6.95658	EPS8-like 1
MAPK13	-6.3786	mitogen-activated protein kinase 13
MAL2	-6.37314	mal, T-cell differentiation protein 2 (gene/pseudogene)
KRTCAP3	-6.27878	keratinocyte associated protein 3
COBL	-6.04878	cordon-bleu homolog (mouse)
SH2D3A	-5.97998	SH2 domain containing 3A
LAMC2	-5.85195	laminin, gamma 2
LAD1	-5.82844	ladinin 1
SERINC2	-5.81014	serine incorporator 2
OVOL1	-5.79162	ovo-like 1(Drosophila)
PRRG4	-5.6606	proline rich Gla (G-carboxyglutamic acid) 4 (transmembrane)
TMEM40	-5.59262	transmembrane protein 40
P2RY2	-5.57738	purinergic receptor P2Y, G-protein coupled, 2
MST1R	-5.48755	macrophage stimulating 1 receptor (c-met-related tyrosine kinase)
C1orf106	-5.45512	chromosome 1 open reading frame 106
INPP4B	-5.37577	inositol polyphosphate-4-phosphatase, type II, 105kDa
MOBKL2B	-5.32896	MOB1, Mps One Binder kinase activator-like 2B (yeast)
GPR160	-5.24609	G-protein-coupled receptor 160
SLC2A1	-5.19207	solute carrier family 2 (facilitated glucose transporter), member 1
B3GNT3	-5.17303	UDP-GlcNAc:betaGal beta-1,3-N-acetylglucosaminyltransferase 3
GALNT3	-5.16175	UDP-N-acetyl-alpha-D-galactosamine:polypeptide N-acetylgalactosaminyltransferase 3 (GalNAc-T3)
PKP3	-5.12517	plakophilin 3
CRB3	-5.05932	crumbs homolog 3 (Drosophila)
NMU	-5.0578	neuromedin U
ATAD4	-5.02332	proline rich 15-like
GDPD3	-4.87963	glycerophosphodiester phosphodiesterase domain containing 3
TMEM27	-4.85641	transmembrane protein 27
ARL14	-4.82067	ADP-ribosylation factor-like 14
PRRG2	-4.66505	proline rich Gla (G-carboxyglutamic acid) 2
ANXA9	-4.55246	annexin A9
ARHGEF16	-4.54014	Rho guanine nucleotide exchange factor (GEF) 16
ENPP5	-4.49411	ectonucleotide pyrophosphatase/phosphodiesterase 5 (putative)
FA2H	-4.43284	fatty acid 2-hydroxylase
SLC44A3	-4.34653	solute carrier family 44, member 3
KIAA1543	-4.31679	KIAA1543
MYO5B	-4.30679	myosin VB
EPPK1	-4.3	epiplakin 1
KRT15	-4.25078	keratin 15
LLGL2	-4.24096	lethal giant larvae homolog 2 (Drosophila)
LOC283278	-4.19692
ELF3	-4.1799	E74-like factor 3 (ets domain transcription factor, epithelial-specific )
ALDH1A3	-4.17641	aldehyde dehydrogenase 1 family, member A3
LRRC1	-4.17295	leucine rich repeat containing 1
MAP7	-4.15974	microtubule-associated protein 7
EMP1	-4.14381	epithelial membrane protein 1
F11R	-4.13394	F11 receptor
PLEKHA7	-4.06548	pleckstrin homology domain containing, family A member 7
MDFI	-4.04365	MyoD family inhibitor
PAK6	-4.04092	p21 protein (Cdc42/Rac)-activated kinase 6
PSTPIP2	-3.88355	proline-serine-threonine phosphatase interacting protein 2
HS3ST1	-3.86234	heparan sulfate (glucosamine) 3-O-sulfotransferase 1
ELMO3	-3.82464	engulfment and cell motility 3
PLA2G12A	-3.64718	phospholipase A2, group XIIA
INADL	-3.63883	InaD-like (Drosophila)
PRSS22	-3.52735	protease, serine, 22
SH3YL1	-3.50677	SH3 domain containing, Ysc84-like 1 (S. cerevisiae)
MREG	-3.50107	melanoregulin
SLC37A1	-3.46462	solute carrier family 37 (glycerol-3-phosphate transporter), member 1
GALNT6	-3.38443	UDP-N-acetyl-alpha-D-galactosamine:polypeptide N-acetylgalactosaminyltransferase 6 (GalNAc-T6)
RAB11FIP4	-3.38366	RAB11 family interacting protein 4 (class II)
DSP	-3.374	desmoplakin
RAB17	-3.35993	RAB17, member RAS oncogene family
KLF5	-3.24169	Kruppel-like factor 5 (intestinal)
TGFA	-3.23718	transforming growth factor, alpha
SRCAP	-3.19652	Snf2-related CREBBP activator protein
FGFBP1	-3.19481	fibroblast growth factor binding protein 1
FAM83F	-3.1596	family with sequence similarity 83, member F
FAM84B	-3.10068	family with sequence similarity 84, member B
TINAGL1	-3.0795	tubulointerstitial nephritis antigen-like 1
EMP2	-3.0416	epithelial membrane protein 2
LIMA1	-3.0066	LIM domain and actin binding 1
SFN	-2.9683	stratifin
GRTP1	-2.87765	growth hormone regulated TBC protein 1
ST6GALNAC5	-2.79205	ST6 (alpha-N-acetyl-neuraminyl-2,3-beta-galactosyl-1,3)-N-acetylgalactosaminide alpha-2,6-sialyltransferase 5
CTSL2	-2.74053	cathepsin L2
ARRDC1	-2.71877	arrestin domain containing 1
RIPK4	-2.69035	receptor-interacting serine-threonine kinase 4
KCNK1	-2.6266	potassium channel, subfamily K, member 1
RHOD	-2.62313	ras homolog gene family, member D
CD9	-2.56444	CD9 molecule
SPTBN2	-2.54864	spectrin, beta, non-erythrocytic 2
SYTL1	-2.54028	synaptotagmin-like 1
AIG1	-2.50704	androgen-induced 1
DST	-2.44782	dystonin
DLG3	-2.43867	discs, large homolog 3 (Drosophila)
MARVELD2	-2.43268	MARVEL domain containing 2
EXPH5	-2.42365	exophilin 5
SEMA4D	-2.39578	sema domain, immunoglobulin domain (Ig), transmembrane domain (TM) and short cytoplasmic domain, (semaphorin) 4D
NET1	-2.34817	neuroepithelial cell transforming 1
ARHGEF3	-2.32626	Rho guanine nucleotide exchange factor (GEF) 3
JUP	-2.27503	junction plakoglobin
HOOK2	-2.25665	hook homolog 2 (Drosophila)
CHMP4C	-2.24799	chromatin modifying protein 4C
BLCAP	-2.24455	bladder cancer associated protein
C20orf54	-2.23133	chromosome 20 open reading frame 54
DSG2	-2.19706	desmoglein 2
EHF	-2.18874	ets homologous factor
TMCC1	-2.17518	transmembrane and coiled-coil domain family 1
F2RL1	-2.1435	coagulation factor II (thrombin) receptor-like 1
TMEM45B	-2.12474	transmembrane protein 45B
ACPP	-2.09648	acid phosphatase, prostate
STARD10	-2.08407	StAR-related lipid transfer (START) domain containing 10
RASSF5	-2.07647	Ras association (RalGDS/AF-6) domain family member 5
PLEKHF2	-2.05554	pleckstrin homology domain containing, family F (with FYVE domain) member 2
EPS8L2	-2.04255	EPS8-like 2
SSH3	-2.0383	slingshot homolog 3 (Drosophila)
STAP2	-2.03675	signal transducing adaptor family member 2
ZFYVE21	-2.01054	zinc finger, FYVE domain containing 21
C2orf55	-2.00403	chromosome 2 open reading frame 55
CORO2A	-1.98835	coronin, actin binding protein, 2A
CLDN4	-1.98741	claudin 4
CTNNBIP1	-1.9859	catenin, beta interacting protein 1
PRSS16	-1.97674	protease, serine, 16 (thymus)
SPINT2	-1.96847	serine peptidase inhibitor, Kunitz type, 2
LNX1	-1.96324	ligand of numb-protein X 1
FGD4	-1.95981	FYVE, RhoGEF and PH domain containing 4
GALNT12	-1.94567	UDP-N-acetyl-alpha-D-galactosamine:polypeptide N-acetylgalactosaminyltransferase 12 (GalNAc-T12)
CYB561	-1.93715	cytochrome b-561
TACSTD2	-1.924	tumor-associated calcium signal transducer 2
DDR1	-1.87426	discoidin domain receptor tyrosine kinase 1
DNAJA4	-1.86119	DnaJ (Hsp40) homolog, subfamily A, member 4
GRB7	-1.83208	growth factor receptor-bound protein 7
FZD6	-1.82041	frizzled homolog 6 (Drosophila)
B3GNT5	-1.81728	UDP-GlcNAc:betaGal beta-1,3-N-acetylglucosaminyltransferase 5
VPS37B	-1.81276	vacuolar protein sorting 37 homolog B (S. cerevisiae)
SCAMP2	-1.81177	secretory carrier membrane protein 2
DOCK9	-1.77606	dedicator of cytokinesis 9
HDHD3	-1.69556	haloacid dehalogenase-like hydrolase domain containing 3
KCNMB4	-1.67449	potassium large conductance calcium-activated channel, subfamily M, beta member 4
FRK	-1.65786	fyn-related kinase
TNFSF10	-1.65278	tumor necrosis factor (ligand) superfamily, member 10
TSC22D3	-1.64629	TSC22 domain family, member 3
TNFRSF21	-1.62682	tumor necrosis factor receptor superfamily, member 21
DGKA	-1.62611	diacylglycerol kinase, alpha 80kDa
GPR56	-1.62343	G-protein-coupled receptor 56
GAB1	-1.57682	GRB2-associated binding protein 1
ARHGEF5	-1.57087	Rho guanine nucleotide exchange factor (GEF) 5
KIAA1522	-1.5609	KIAA1522
LOC440335	-1.5558	hypothetical LOC440335
SDC1	-1.5516	syndecan 1
KRT8	-1.5336	keratin 8
ZNF185	-1.52992	zinc finger protein 185 (LIM domain)
LAMA3	-1.51525	laminin, alpha 3
SRPX2	1.6359	sushi-repeat containing protein, X-linked 2
DAAM1	1.68114	dishevelled associated activator of morphogenesis 1
PAK1	1.74251	p21 protein (Cdc42/Rac)-activated kinase 1
TRAF3IP2	1.81467	TRAF3 interacting protein 2
SYTL4	1.84104	synaptotagmin-like 4
C11orf52	2.12433	chromosome 11 open reading frame 52
COMT	2.43769	catechol-O-methyltransferase
SYTL5	4.08513	synaptotagmin-like 5
