# Supplementary material for: ZEB1 Mediates Acquired Resistance to the Epidermal Growth Factor Receptor-Tyrosine Kinase Inhibitors in Non-Small Cell Lung Cancer
Source: PLoS One. 2016 Jan 20;11(1):e0147344. doi: 10.1371/journal.pone.0147344 (PMC4720447; doi:10.1371/journal.pone.0147344)
Supplement: S4 Table — (XLS) [file pone.0147344.s010.xls]

## Sheet: positively correlated genes
GeneSymbol	HCC4006ER: HCC4006	Description
EMP3	37.6678	epithelial membrane protein 3		S4 Table.
ALPK2	30.0345	alpha-kinase 2		Microarray results for the genes which were included in the list of genes positively correlated with ZEB1 in 38 NSCLC cell lines (Table. 2 and Supplementary Table. S3 in ref. 14)
DOCK10	10.9313	dedicator of cytokinesis 10
SLC2A3	8.36729	solute carrier family 2 (facilitated glucose transporter), member 3
TTC28	7.42707	tetratricopeptide repeat domain 28
RBM24	7.07733	RNA binding motif protein 24
PMP22	5.85855	peripheral myelin protein 22
MSRB3	5.36769	methionine sulfoxide reductase B3
LEPREL2	5.10158	leprecan-like 2
HECW2	4.86151	HECT, C2 and WW domain containing E3 ubiquitin protein ligase 2
SACS	4.81591	spastic ataxia of Charlevoix-Saguenay (sacsin)
BCHE	4.75393	butyrylcholinesterase
C16orf45	4.60513	chromosome 16 open reading frame 45
OSBPL6	4.43133	oxysterol binding protein-like 6
MAP1B	3.76938	microtubule-associated protein 1B
LIX1L	3.76348	Lix1 homolog (mouse)-like
CAP2	3.47405	CAP, adenylate cyclase-associated protein, 2 (yeast)
FBN1	3.18317	fibrillin 1
JAM3	3.17601	junctional adhesion molecule 3
DOCK4	3.07327	dedicator of cytokinesis 4
CPEB1	3.02521	cytoplasmic polyadenylation element binding protein 1
DUSP1	3.01831	dual specificity phosphatase 1
HECTD2	2.92914	HECT domain containing 2
ANXA6	2.92062	annexin A6
SYDE1	2.83868	synapse defective 1, Rho GTPase, homolog 1 (C. elegans)
VIM	2.7651	vimentin
PCOLCE2	2.73234	procollagen C-endopeptidase enhancer 2
PHF10	2.69664	PHD finger protein 10
OSTM1	2.59508	osteopetrosis associated transmembrane protein 1
CUEDC2	2.50478	CUE domain containing 2
FAM55C	2.44437	family with sequence similarity 55, member C
TMEM136	2.40579	transmembrane protein 136
IKIP	2.31123	IKBKB interacting protein
DPY19L3	2.29449	dpy-19-like 3 (C. elegans)
PAPSS2	2.1545	3'-phosphoadenosine 5'-phosphosulfate synthase 2
PHF21A	2.12956	PHD finger protein 21A
CHST10	2.12304	carbohydrate sulfotransferase 10
SLC16A6	2.10284	solute carrier family 16, member 6 (monocarboxylic acid transporter 7)
RAB8B	2.07346	RAB8B, member RAS oncogene family
RAB11FIP2	2.06254	RAB11 family interacting protein 2 (class I)
FGFR1	2.02556	fibroblast growth factor receptor 1
CHN1	1.98797	chimerin (chimaerin) 1
ATP8B2	1.95929	ATPase, class I, type 8B, member 2
NAV3	1.94218	neuron navigator 3
LEPRE1	1.938	leucine proline-enriched proteoglycan (leprecan) 1
DLX1	1.90841	distal-less homeobox 1
TPK1	1.90054	thiamin pyrophosphokinase 1
STXBP4	1.88276	syntaxin binding protein 4
SATB2	1.83152	SATB homeobox 2
SIRT1	1.82249	sirtuin 1
DCUN1D4	1.8077	DCN1, defective in cullin neddylation 1, domain containing 4 (S. cerevisiae)
CAMK1	1.78669	calcium/calmodulin-dependent protein kinase I
DDHD1	1.78289	DDHD domain containing 1
TNPO1	1.77924	transportin 1
WDR35	1.74497	WD repeat domain 35
CYBRD1	1.70291	cytochrome b reductase 1
WDR19	1.64453	WD repeat domain 19
RAPGEF2	1.63773	Rap guanine nucleotide exchange factor (GEF) 2
ST3GAL2	1.63422	ST3 beta-galactoside alpha-2,3-sialyltransferase 2
SLC35B4	1.6108	solute carrier family 35, member B4
APPBP2	1.60336	amyloid beta precursor protein (cytoplasmic tail) binding protein 2
CREM	1.58085	cAMP responsive element modulator
TMEFF1	1.57605	transmembrane protein with EGF-like and two follistatin-like domains 1
RECK	1.56114	reversion-inducing-cysteine-rich protein with kazal motifs
AP1M1	1.55421	adaptor-related protein complex 1, mu 1 subunit
TMEM158	1.55416	transmembrane protein 158 (gene/pseudogene)
AMPD2	1.55257	adenosine monophosphate deaminase 2
NAP1L1	1.55244	nucleosome assembly protein 1-like 1
SCLY	1.53805	selenocysteine lyase
QKI	1.52945	quaking homolog, KH domain RNA binding (mouse)
CLCC1	-1.5309	chloride channel CLIC-like 1
GIT2	-1.72003	G-protein-coupled receptor kinase interacting ArfGAP 2
SOCS3	-2.01192	suppressor of cytokine signaling 3
LHX2	-2.0497	LIM homeobox 2
EPB41L5	-7.13788	erythrocyte membrane protein band 4.1 like 5
